# Supplementary material for: Judging the difficulty of perceptual decisions
Source: eLife. 2023 Nov 17;12:RP86892. doi: 10.7554/eLife.86892 (PMC10656101; doi:10.7554/eLife.86892)
Supplement: Source data 1. [file elife-86892-supp9.zip]

Archive with 1 entries (1 files):
- 183400b1-51a4-4b82-8521-2019b9f59f8c.mat
